# Supplementary material for: Circulating Calprotectin Distinguishes Metastatic Melanoma and Predicts Liver Metastasis
Source: Int J Mol Sci. 2025 Aug 20;26(16):8028. doi: 10.3390/ijms26168028 (PMC12386951; doi:10.3390/ijms26168028)
Supplement: Supplementary file 1 [file ijms-26-08028-s001.zip]

Archive with 1 entries (1 files):
- ijms-3806213-supplementary.xlsx
