# Supplementary material for: Circulating Calprotectin Distinguishes Metastatic Melanoma and Predicts Liver Metastasis
Source: Int J Mol Sci. 2025 Aug 20;26(16):8028. doi: 10.3390/ijms26168028 (PMC12386951; doi:10.3390/ijms26168028)
Supplement: Supplementary file 1 [file ijms-26-08028-s001.zip › ijms-3806213-supplementary.xlsx]

## Sheet: CALPROTECTIN
Number	calprotectin 120X dilution (ng)	Corrected dilution	Average Calprotectin concetration	SD	LDH	S-100	Date of blood draw	metastasis at blood draw 1. no, 2. present	metastasis at blood draw: 1: after surgery of the primary tumor not present 2; no tzherapy/no surgery the metastasis is present: 3; Therapy PD and meta is present PD, 4; therapy SD, 5; Therapy and no meta CR, 6: after block dissectio no meta	Sex male:1; female 2	metastasis	histology	sampling date	primery/meta	Type (NM or SSM)	Breslow (mm)	Clark level	TNM	Localization	ulceration	excitus	exitus date
1	11.09	1330.8	1.6935	0.00919239	273	0.12	2019-04-04	1	1	2	no	2019003830	2019-03-14	primer (p)	NM	5,5 mm	IV	pT4pNX	left knee	x
2	5.71	685.2	2.4025	0.0940452	313	na	2019-05-02	2	2	1	ly	2016/01230	2016-04-21	primer	SSM (acralis, részben sspindle cell)	3,2 mm	IV	pT3aNx	j shin	no
3	9.86	1183.2	2.575	0.166877	na.	na	2019-05-02	2	2	2	in transit	2019/01424	2019-05-02	primer	SSM	0,48 mm	III	pT1aNx	b shin	no
4	10.73	1287.6	0.6685	0.0374767	170	0.05	2019-05-06	1	1	2	no	1215/2018	2018-04-16	primer	SSM	1,48 mm	IV	pT2aNx	back	no
5	42	6912	1.505	0.280014	153	0.04	2019-05-09	1	1	1	no	1508/2019	2019-05-08	primer	SSM	0,48 mm	III	pT1aNx	j arm	no
6	9	1080	2.061	0.066468	173	0.05	2019-05-09	1	1	1	no	1509/2019	2019-05-08	primer	SSM	1,92 mm	III	pT2aNxMx	back bo	no
7	22	2640	2.819	0.0579828	211	0.04	2019-05-09	1	1	1	no	2666/2016	2016-09-16	primer	in situ	in situ			back jo	no
8	16.66	1999.2	2.253	0.13435	298	0.1	2019-05-09	2	2	1	ly	1533/2019	2019-05-09	primer	nodularis	6 mm		pT4b Nx Mx	back bo	yes
10	7.64	916.8	1.8425	0.0219203	130	0.03	2019-05-20	1	1	1	ly, lung	250/2019	2019-01-23	primer	NM	6,24 mm	III	pT4b Nx Mx	right fül mögött	yes
11	15.55	1866	1.8805	0.013435	171	0.03	2019-05-30	1	1	2	no	2269/2009.	2009-08-06	primer	SSM	1,08 mm	III.	T2a Nx Mx	left shoulder	no
12	8.89	1066.8	2.7175	0.297692	242	0.06	2019-05-30	1	1	2	no	16782/18	2018-09-11	primer	SSM	1,35 mm	III.	pT2a	has, epig.	no
13	22.49	2698.8	2.3195	0.108187	207	0.07	2019-06-03	1	1	1	no		2015-05-27	primer	NM	4,9 mm	III.		back	yes
14	13.08	1569.6	2.158	0.0155563	216	0.05	2019-06-03	1	1	1	no	K1493/2019	2019-01-28	primer	NM	2,9 mm	III.	pT3bpNx	j arm	yes
15	31.36	3763.2	1.7505	0.11243	203	0.03	2019-06-03	1	1	2	no	1948/2016	2016-06-22	primer	NM	4,1 mm	III.	pT4b Nx Mx	left thigh	yes
16	8.99	1078.8	2.889	0.0961665	204	0.03	2019-06-06	1	1	1	no	3244/2014	2014-10-20	primer	SSM	1,08 mm	III.	pT2a Nx Mx	j arm	no
17	10.76	1291.2	1.596	0.0282843	187	0.08	2019-06-06	1	1	2	no	3567/2012	2012-11-27	primer	SSM	2,14 mm	IV.		j eyeöldök	no
18	17.48	2097.6	2.1485	0.259508	220	0.06	2019-06-06	1	1	1	no	2015/14383	2015-11-17	primer	Spindle B+ epitheloid sejtes typus			pT2a	right eye	no
19	21.97	2636.4	1.325	0.0834386	237	0.06	2019-06-13	1	1	1	no		2017-03-23	primer	SSM	5,1 mm	IV.		j thighhajlat	yes
20	15.05	1806	1.356	0.108894	175	0.05	2019-06-20	1	1	1	no	1374/2019	2019-04-29	primer	SSM	0,36 mm	III.	pT1aNxMx	left fül	no
21	15.88	1905.6	2.1345	0.214253	201	0.04	2019-06-24	1	1	1	no	2016/08864	2016-06-30	p	Melanoma malignum chorioideae bulbi			pyT1a	left eye
22	40.5	4860	2.008	0.114551	209	0.03	2019-06-24	1	1	1	no		2017-11-16	primer	SSM	1 mm	III.		back	no
23	16.8	2016	2.7875	0.252437	306	0.06	2019-06-27	2	4	1	mpx met. Lung, libver, jejunum, cutan , subcutan)	943/2016	2016-01-19	primer	NM	4,5 mm		T4b	j arm	yes
24	14.24	1708.8	3.6595	0.0940452	258	0.14	2019-07-11	1	1	1	no	3262/2010	2010-11-18	primer	SSM	2,4 mm	III.	T1a Nx Mx.	chest	x
25	14.33	1719.6	2.9385	0.509824	241	0.07	2019-07-17	2	2	2	reg.lymphn.., m. rectus capitis, intestinal loop, mkidney, necki soft tissue, sc	2317/2019	2019-07-17	p	SSM	4,56 mm		pT4b Nx Mx	right shoulder	yes
28	37.14	4456.8	4.219	0.0240416	345	0.08	2019.07.22?	2	4	1	lung met	K15174/2018	2018-12-04	no primer					left inguinalis sérvtömlő	x
32	42	40320	4.139	0.473762	422	0.02	2019-08-01	2	3	1	mpx met.	5446/DBM/2015	2015	primer	ssm	2,21 mm	III.	pT3b	back	yes	1	2019-09-20
35	15.75	1890	2.87	0.30547	hemolytic	0.1	2019-08-01	1	1	1	no	11/2016	2016	primer	ssm	2,4 mm	IV.	pT3aNxMx	left avtg	no
36	34.2	4104	0	0	hemolytic	0.09	2019.08.01?	1	1	2	no	2019-PA10/40799	2019-05-20	primer	NM	2,8 mm	IV.	na	left knee	x
37	32.13	3855.6	0.4915	0.000707107	230	0.09	2019-08-05	2	lung met 4	1	lymphn., pleurális és intrapulm. nod?	2018/02289	2018-07-24	primer	nm	5,5 mm	III.		right kneehajlat	yes	1	2020-08-03
38	8.73	1047.6	2.6455	0.142128	196	0.03	2019-09-26	1	1	1	no	3200/2014	2014-10-15	p	ssm	2,16 mm	III.		back
42	10.67	1280.4	1.716	0.0480833	214	0.08	2019-10-21	1	1	1	no	2018/02359	2018-08-02	p	x	0,6 mm	II.		left kéz I. ujj	yes
43	14.08	1689.6	1.5765	0.156271	272	0.17	2019-10-21	1	1	2	no	na	2013-11-20	p	SSM	kisebb, mint 1	na.	na.	derék	no
45	7.84	940.8	1.745	0.0127279	180	0.04	2019-10-28	1	1	2	no	3932/2014	2014	p	ssm	1,68 mm	III.	T2a Nx Mx	back b o	no
46	12.36	1483.2	1.627	0.0565685	245	0.03	2019-10-31	2	4	1	lymphn., lung	2942/2018	2018-10-03	p	nm	4,92 mm	III.	pT4b Nx Mx	törzs b o	yes
47	10.07	1208.4	1.5105	0.103945	233	0.05	2019-10-31	1	1	2	no		2014-02-07	p	chorioidea melanoma				right eye
49	19.58	2349.6	2.363	0.0650538	309	0.12	2019-11-11	1	1	2		na	2019-01-25	p	nm	3 mm	IV.	pT3bNX	right arm	yes
52	5.8	696	1.501	0.137179	209	0.07	2019-11-18	1	1	1	no	K 7888/2016	2014-07-08	p	ssm	0,8 mm	III.	pT1bpNxpMx	back j o	yes
53	26.18	3141.6	1.607	0.0933381	217	0.05	2019-11-25	1	1	2	no	K:11419/2018	2018-09-12	p	NM, sspindle cell	5,5 mm	III.	pT4bpNx	left arm	yes
54	9.34	1120.8	6.788	0.550129	230	0.1	2019-12-12	1	1	1	no	1205/2013	2013-04-25	p	in situ				right kéz III. ujj körömlemez	no
55	15.18	4676.4	4.492	0.258801	165	0.09	2019-12-13	2	2	2	satellita met(N2c) supraclavicularis lymphn., mpx liver,	5684/ 2018	2018-07-01	p		5 mm	IV.	pT4b	right shoulder	yes	1	2020-12-21
56	7.11	853.2	3.354	0.0975807	316	0.04	2019-12-19	1	1	2	no	1715/2017	2017-08-09	p	NM	8 mm	III.	pT4bNxMx	back b o	yes
57	42	5454	7.4895	0.437699	402	1.92	2019-12-19	2	2	1	lymphn., mko mkidney	Ukrajna	2019-06-18		NM				left knee		1	2020-08-12
58	14.3	1716	1.9805	0.207182	252	0.02	2020-01-06	1	1	2	no	2011/01944	2011-07-21	p	SSM	1,48 mm	III.	T1a Nx Mx	back	no
59	6.92	830.4	2.414	0.0820244	hemolytic	0.05	2020-01-09	1	1	2	no	K1621/2019	2019-01-31	p	x	0,9 mm	III.	pT1b	has	no
60	13.92	1670.4	5.143	3.63665	243	0.1	2020-01-13	1	1	2	no	582/2019	2019-02-21	p	NM	4,45 mm	II-III.	pT4b Nx Mx	back j o	yes
61	10.84	1300.8	3.357	2.37376	296	0.08	2020-01-13	1	1	2	no	2550/2017	2017-08-29	p	SSM	1.15	II	pT1aNxMx	right arm	no
63	10.98	1317.6	4.3985	0.289207	269	0.14	2020-01-23	1	1	2	no	2019016883	2019-10-10	p	SSM	0,6 mm	III.	pT1apNX	left fekar	no
64	6.32	758.4	0.671	0.410122	253	0.03	2020-01-23	1	1	2	no		2009-11-02	p	NM	1,039 mm	III.	x	has b o	x
66	13.9	1668	1.5575	1.12076	na.	0.02	2020-01-23	2	SD	1	mpx pulm met, adrenal gland, jejunum	552/2015	2015-02-20	p	NM	2,4 mm	III.	pT3bNxMx	back	yes
69	15.1	1812	2.4805	0.218496	296	0.05	2020-01-27	1	1	2	no	na	2004.	p	x	7 mm	IV.	x	back	x
70	3.81	457.2	0.955	0.675287	277	0.08	2020-01-30	2	2	1	met pulm,	3653/2019	2019-11-26	p	NM	9,6 mm	V.	pT4b Nx Mx	fejtető	yes	1	2020-06-23
72	11.29	1354.8	1.456	0.145664	176	0.03	2020-01-30	1	1	1	no	K7568/2019, K7570/2019	2019-05-21	p	1, spitzoid 2, lentigo mal.	4,1 mm	V.	pT4b	left fülkbrainló	yes
73	7.24	868.8	3.0265	0.0700036	224	0.02	2020-01-30	1	1	2	no		2016-10-17	p	NM	3 mm	III.	pT3a pNx	orrcsúcs	no
74	9.56	1147.2	2.6165	0.574878	201	0.05	2020-02-03	1	1	1	no	1641/2014	2014.	p	SSM	1,44 mm	III.	pT2a Nx Mx	back	no
75	7.08	849.6	3.0835	0.122329	242	0.03	2020-02-03	1	1	2	no	2808/2008	2008	p	NM	5mm	IV.	T4b Nx Mx	j thigh	yes
80	12.49	1498.8	3.2485	0.0784889	206	0.06	2020-02-10	1	1	2			2012-10-24		nm	4.2	5		left fülkbrainló
82	8.77	1052.4	3.0055	0.159099	na	0.1	2020-02-17	1	1	2	no	3480/2017	2017-11-20	p	ssm	2.01	4	pT3b Nx Mx	b shin	igen
83	14.24	1708.8	5.0615	0.211425	328	0.09	2020-02-20	1	1	1	no		2020-01-30	p	ssm	2	II		b lapocka	no
84	42	4910	1.988	0.0424264	219	0.02	2020-02-20	1	1	2	no	na	2015-09-01	p	NM	1	IV	na	left lapocka
86	36.35	4362	3.08	0.173948	291	0.05	2020-02-24	2	PR	1	lymphn., subcutan, mpx braini	2018/0283	2018-02-05	p	NM	7.2		pT4bNxMx	b scapula	yes	1	2020-10-13
88	9.33	1119.6	1.847	0.17112	194	0.03	2020-03-12	1	1	2	no	2908/2019	2012-09-19		ssm	1.34	III	pT2bNxMx	back b o	yes
89	9.84	1180.8	1.281	0.0127279	201	0.03	2020-03-12	1	1	2	no	2015/2015	2015-06-23		ssm	2.1	III	na	left arm	no
91	20.89	2506.8	2.769	0.159806	148	0.06	2020-05-11	2	PR (partial regression)	1	lymphn., cutan, sc, mpx pulm met	D208/17	2017-08-22	p	fibroepithelioma-like	9	IV	pT4b	j arm	yes	1	2022-04-13
93	22.44	2692.8	1.7265	0.0388909	316	0.03	2020-06-04	2	3	1	lymphn., brain met	1, 2008005490, 2, 2012017849	1.2008.04.29 2.2012.11.26.	p/p	ssm,ssm	1.1,2 2.0,75	3.2			1, right above clavicula 2, b arm	1	2021-04-16
97	10.94	1312.8	3.932	0.0565685	186	0.07	2020-06-29	2	3	1	lymphn.	na	2009-06-01	p	SSM	1.9		T2aNxMx	j chestfél	mimcs	1	2021-11-15
98	13.07	1568.4	1.943	0.296985	266	0.12	2020-07-02	2	4	1	left supraclav lymphn.	2552/2019	2019-08-14	p	nm	3.96	III-IV	pT3bNxMx	tarkó, C7 csigolya	yes
100	24.82	2978.4	2.7745	0.334462	261	0.03	2020-07-06	1	1	2	no	23/2013	2013-01-04	p	NM	9	II	pT4a Nx Mx	left lapocka	no
101	30.07	3608.4	2.5295	0.105359	176	0.06	2020-07-16	2	4	2	right axilla lymphn., sc?	na.	2019-01-23	p	?	5.2	V	pT4b, pNx, pMx.	right scapula	yes
102	6.48	777.6	2.62	0.514774	321	0.08	2020-08-17	2	4	1	lymphn., subcutan, braini, soft tissue		2014-12-04			1.8			right scapula		1	2020-11-19
103	42	7370	2.5045	0.0459619	374	0.09	2020-11-26	2	PR	2	lymphn., lung, liver, spleen, subcutan met.	2004/007314	2004-10-14	p		1.5	IV	T2aN0M0	right halánték
104	8.19	982.8	2.291	0.110309	219	0.09	2020-12-10	2	4	1	necki, supra-, infraclav., ax lymphn.	2020/C-01003 ?	2020-10-01	m	Melanoma nyirokcsomó metastasis, epitheloid sejtes variáns, BRAFmut					right axilla
105	6.11	733.2	5.2465	0.426385	237	1.68	2020-12-14	2	3	1	lymphn., met pulm,	1959/2020	2020-03-12	p	melanoma malignum exulceratum cutis	1.1	5	pT4b	left occipitalis régió	yes	1	2021-04-16
106	9.96	1195.2	2.9865	0.628618	197	0.15	2020-12-16	2	4	1	lymphn.	13223/2019 ?	2019-08-05	m					right axilla
108	6.33	1701.6	1.767	0.296985	192	0.08	2020-12-17	2	1900-01-04	1	multiplex braini met, PIL path. lymphn.	2079/2015	2015.	p	ssm	2.76	3	pT3a Nx Mx	right thigh	no
109	12.61	1513.2	4.5535	0.0883883	164	0.02	2020-12-17	2	3.	1	pulm, pleura, brain, subcutan	1720/2013	2013-06-13	p	SSM	0.72	III	pT1a Nx Mx	left shoulder	no
110	9.63	1155.6	4.267	0.178191	165	0.04	2020-12-17	2	PR	1	cerebellaris met, met pulm, mpx met perit, met lgl		2013-01-23	p	sspindle cell	1.9	IV	pT2b	right arm	yes
111	13.26	1591.2	3.217	0.206475	171	0.04	2020-12-18	2	4	2	lymphn. (2021.08 pulm, pm)		2016-01-22	p	NM	3.2	II	pT3a	left talp	na
112	9.91	1189.2	2.8135	0.0148492	304	0.02	2020-12-18	2	4.	1	lymphn., spleen, adrenal gland	1, 3716/2015 2,183/2018	1, 2015.12.09 2, 2018. 01. 18	p/p	1, Lentigo maligna mel, 2, MM	0.2	III		1, arc j side 2, neck b side
116	15.98	1917.6			223	0.07	2021-01-06	2	PR	2	pulm met?, mpx. subcutan	2018/000082	2018-01-15	p
117	42	14000	7.9675	1.18016	374	1.1	2021-01-07	2	3	1	lung axillaris lymphn., occipitalisan soliter met, adrenal gland, bélfal	2018/16590	2018-12-18	m					lung biopszia
121	9.59	1150.8	2.213	0.234759	222	0.04	2021-01-12	2	4	1	lymphn., mpx hep, ille. pancreas fej, soft tissue, pulm, mesenterialis/periton	2763/2015	2015-09-14	p	NM	12?	III	pT4b Nx Mx.	mons pubis felett	yes	1	2022-02-09
122	20.49	3506.4	2.114	0.13435	310	0.06	2021-01-13	2	4	1	SLN, cutan		2013-08-12	p	non in toto	9.3	V	pT4b pN2c	right lapocka	yes
123	10.11	1213.2	2.126	0.0636396	285	0.02	2021-01-18	1	1	1	no	2652/2020	2020-12-29	p	NM	4.09	II-III	pT4bNxMx	left arm	yes
124	22.98	2757.6	1.662	0.0876812	195	0.02	2021-01-20	2	3	2	lymphn., lung, brain, liver	bi-6292/2020	2020-06-12	p	sspindle cell, nodularis,				vulva	yes	1	2021-09-29
129	42	28000	6.182	0.70145	822	0.04	2021-01-26	2	3	1	mpx (pulm, lymphn., ossealis, braini)		2020-07-13	p v m	mm met v.primer meningealis melanoma, epiteloid+orsó alakú sejtek			pM1 (?)	ThVIII-IX csigolya		1	2021-06-08
130	17.23	2067.6	3.341	0.86267	307	0.1	2021-02-01	2	4	2	lymphn.	1839/2020	2020-09-09	m	Melanoma malignum metastaticum amelanoticum partim haemorraghicum et necroticum, lymphoglandule, valde texti conjuctivi et adiposi cutis				left thightő
131	8.12	974.4	1.238	0.311127	213	0.02	2021-02-02	2	4	2	soft tissue met, lymphn.(left ax)	na.	2017-08-31	p	amelanotikus,	>4	na	na	left I. kézujj köröm	yes
132	14.19	1702.8	3.1455	0.115258	235	0.51	2021-02-03	2	3	2	lymphn., mpx met (lung, j hilus, perirectal fat tissue, spleen		2019-12-07	p	NM	4.1	V	pT4b	án perianalis régió	yes	1	2021-10-29
134	42	27200	8.936	0.837214	360	1.05	2021-02-04	2	3	1	lymphn., lung, mediastinum, small intestinal	11628-2019	2019-09-24	m	melanoma malignum metastasisa			pTNM	left axilla		1	2021-04-13
136	2.85	342	2.123	0.299813	168	0.11	2021-02-04	2	3	1	axilla, mediastinum, hilus lymphn., adrenal gland met,		2018-10-03		Naevocellularis	>4	III	2018-10-03	left hypochondrium	yes
137	6.22	746.4	1.275	0.100409	220	0.25	2021-02-08	2	3	1	micromet, spleen, lung, brain	1, 2019/1794 2,	1, 2019.07.19 2, 2020.06.24	p/p	1, NM 2, SSM	1, 7,5 2, 0,3	1, III 2, II		1, right lapocka 2, chest left side	yes
138	24.6	2952	6.3	0.53033	246	0.25	2021-02-10	2	2	2	orbita met, mpx lung, soft tissue lymphn. met	8138/2018	2018-10-24	p	Naevus dermoepidermalis dysplasticus cutis	2.25	IV	pT3a pN0(sn)	left lumbalis régió
140	10.17	1220.4	1.8915	0.0544472	224	0.08	2021-02-15	2	4	2	mpx nyc, adrenal gland, Abdominal wall met	(MKh bi-6725/17	2017-05-30	m	melanoma malignum metastaticum lymphoglandulae axill l.d				right axilla
142	13.45	1614	1.408	0.164049	271	0.04	2021-02-17	2	4	2	SLN, adrenal gland, cutan, pulm, mesenteralis, lymphn.	(mo-1692/2017	2017-11-22	p	NM	14-15?	V	pT4b	right shoulder	yes
143	27.17	3260.4	0.972	0.0325269	271	0.04	2021-02-17	2	4	1	lymphn., ossealis adrenal gland, brain		1,2009. 2, 2014.10.22 3, 2016.12.	p/p/p v. cutan met	1, SSM 2, NM orsós 3,	1, 0,5 2, 7 3, 4,18	1, III 2,V 3,IV		1, back 2, left shin 3,left clavicula	1, 2, yes	1	2021-11-11
144	28.9	3468	0.8725	0.221324	282	0.05	2021-02-17	2	regr. 4	1	lymphn., lung, left radius bonemet		2018.08. előtt?				V		back
145	23.15	2778	2.4195	0.420729	229	0.14	2021-02-18	2	4	2	lymphn., pulm, hep?	4136/ 2020	2020. 03.21	p	NM	2,8 (teljes 4,5	V	min pT3b (non in toto)	j láb I. ujj köröm	yes	1	2021-12-14
146	12.2	1464	1.4815	0.0162635	298	0.54	2021-02-22	2	2	1	lymphn., mpx ossealis and soft tissue met, pulm met susp. ,brain		2012-12-20	p	SSM	<1		pT1aNXMX	a neck bo	no	1	2021-10-14
147	4.58	549.6	1.8875	0.0954594	184	0.09	2021-02-22	2	3	1	cutan in transit,		2010-09-17	p	NM			pT3b	right shin	yes
148	16.8	2016	0.63	0.046669	255	0.02	2021-02-22	2	2	2	subcutan in transit	99/2020	2020-01-06	p	acrolentiginosus melanoma	3.2		pT3b	right talp	yes
150	3.93	471.6			468	0.56	2021-02-23	2	4	2	met pulm, in transit, subcutan, brain		2016	p	na	na	na	na	right medial malleolus
152	2.81	337.2	1.2975	0.399515	224	0.02	2021-02-24	2	3	1	lymphn., soft tissue, mpx pulm met	3177/2019	2019-09-26	p	NM	11	V	pT4b Nx M/2, mikrometastasis/	right heel	yes
153	23.2	2784	2.325	0.118794	175	0.03	2021-03-12	2	3	2	lymphn., mpx (pulm, hep, pancreas)	10627/2020?	2020-06-09	p	amelanoticus melanoma			pT2a2 pN0 pMx	cervix	yes	1	2022-03-24
154	8.61	1033.2	3.3045	0.122329	189	0.13	2021-03-12	2	3	2	lymphn., met. pulm. mpx,subcutan, met hep susp	198/2020	2020-02-04	p	NM	3.3	II		right shouldercsúcs	yes
155	39.93	4791.6	5.329	0.274357	385	2.8	2021-03-17	2	2	2	in transit, lymphn., pleuralis nodulus met. susp	K11545/2019	2019-08-14	p	NM	2.4	III		right shin	yes	1	2022-02-18
156	5.01	1488	4.571	0.199404	427	0.15	2021-03-17	2	3 (brain met.)	2	lymphn., lung, brain	2414/2018	2018-08-09	p	NM	4.8	III		back	yes	1	2022-02-03
161	17.82	2138.4	1.6165	0.0516188	307	0.11	2021-04-12	1	1	2	no	2009/01723	2009-06-11	p	lentigo maligna/ NM	1.4	III		Interscapularisan
162	6.62	794.4	1.6215	0.1393	163	0.05	2021-04-15	2	2	1	MPX bonemet?	2001/01888	2001-10-01	p	NM	1.5	III	pT 2	right arm	yes
164	5.52	662.4	3.005	0.135765	213	0.05	2021-04-21	1	1	2	no	ZP/76/16 blokk újra 3081/2016	2016-11-02	p	SSM	0.36	III	pT1aNxMx	left shin	no
165	9.5	1140	1.778	0.39598	305	0.03	2021-04-21	1	1	1	no	1853/2017	2017-06-06	p	SSM	1.08	III	pT2a Nx Mx	left thigh	no
166	14.12	1694.4	1.8305	0.170413	234	0.08	2021-04-26	1	1	2	no	K9281/2012)	2012.aug	p	NM	3.6	III	pT3apNxpMx	right shoulder	no
169	39.74	4106.8	1.0485	0.0657609	175	0.02	2021-04-26	2	2	2	lymphn.	1,2017003991 2,2020015890 3,449/21.	1, 2017.03.14 2, 2020.12.14 3,2021.03.04	1-2. m 3,p	1, laphámcc met, 2, basaloid lapháncc met 3, Basosejtes cc (nodularis cysticus)				1, left inguinalis régió 2,retroperitonealis lymphn. 3, left thigh + L gerinctől j-ra
173	33.82	4058.4	2.9055	0.366988	195	0.08	2021-04-28	2	3	1	cutan, kidney (2021.07 liver, lung)		2007-10-15	p			V	pT4a	head
174	11.84	1420.8	1.5345	0.161927	324	0.05	2021-04-28	2	4	2	lymphn., cutan?	1,2010010153 2,2021000948 non in toto 3,2021/ 1694	1, 2010.07.13 2, 2021.02.02 3, 2021.08.03	1, m 2-3, p?	1, melanoma lymphn. áttét 2-3, NM, enyhén orsós	3, 7?	V	3, pT4b	1, left inguinalis lymphn. 2-3, left knee	yes
176	25.47	3056.4	3.7495	0.574878	215	0.12	2021-04-30	2	3	2	2016 lymphn., 2019 lymphn., lung?	756/2014	2014-03-04	p	NM	2.28	IV	pT3aNx Mx	haired skin of the head	no	1	2022-01-12
178	42	7061	2.7025	0.0827315	346	0.02	2021-05-03	1	1	1	no	15461/2019	2019-11-06		Mm partim gigantocellulare cutis omi l.d.	1.2	II	pT2a	shoulder anterior surface
179	16.55	1986	3.84	0.0353553	176	na.	2021-05-03	2	3	1	subcut amelanotic mm, lymphn.	na.	2018-05-08	p	NM	6	na	na	?	yes
181	12.19	1462.8	1.793	0.118794	187	0.05	2021-05-04	1	1	2	no	2147/2017	2017-07-03	p	NM	5	V	pT4b Nx Mx	right I-es toe	yes
183	42	6356	1.5815	0.190212	228	0.06	2021-05-05	2	4	1	lymphn.	389-390/2021	2021-02-24	p/m?	NM	12		pT4b Nx Mx	left talp az I-II. toe	yes
185	23.97	2876.4	1.41	0.159806	213	0.02	2021-05-10	1	1	1	no	2452/2020	2020-11-19	p	NM	3.35	III	pT3bNxMx	back	yes
189	42	13940	6.108	0.514774	160	0.05	2021-05-12	2	3	2	mpx braini, lymphn. lung, cutan	2018009135	2018-06-06		SSM	2	IV		right arm	yes
190	42	2316	2.458	0.132936	173	0.32	2021-05-13	2	3	1	brain, lung,lymphn.	10830 /2019	2019-07-26		NM	8.9	IV	T4bN1c	right scapula	yes	1	2021-06-28
193	19.21	2305.2	2.097	0.199404	209	0.03	2021-05-17	1	1	1	no	682/2021	2021-04-06	p	SSM	1.92	IV	pT2aNxMx	left lateral malleolus	no
195	42	16800	7.4695	0.0205061	1529	7.23	2021-05-17	2	3	2	Mpx. met. pulm, pancreatis et hepatis, periton., pleuralis, lymphn.., sc	2017/04443	2017-04-05	p	mel. mal. choriodiane oculi l.d. (Spindle A + B típus)			pT2a	right eye		1	2021-09-01
199	15.44	1852.8	2.5575	0.434871	214	0.02	2021-05-27	1	1	1	no	1829/2016	2016-06-13	p		1.08	III		left knee
200	15.3	1836	2.679	0.185262	212	0.08	2021-05-27	2	2	1	lung	21/2019	2019-01-03	p	NM	6	V	pT4b Nx Mx	left knee	yes
201	42	3112	0.9695	0.0176777	266	0.05	2021-05-31	2	2	1	lymphn.	H2021PATO003812	2021-03-24	p	NM	3.58	IV	pT3a	back middle part	no
202	18.61	2233.2	1.7025	0.119501	187	0.06	2021-06-11	1	1	1	no	2068/2021	2021-05-17	p	NM	4.85	IV		necki above the spine	yes
204	32.84	3940.8	3.9805	0.194454	188	0.02	2021-06-18	1	1	1	no	1417/2021	2021-06-24	p	SSM	0.64	III	pT1aNxMx	back	no
206	42	3878	0.6575	0.150614	228	0.03	2021-06-23	2	2	1	lymphn.	1922/2020	2020-09-08	p	NM	1.9	III	pT2a	back left side
207	42	23200	8.2285	0.80398	225	0.02	2021-06-28	2	2	1	Cutan met., lymphn., lung	na.	2020-09-22	m	melanoma malignum cutan áttét				left scapula
208	42	#REF!	2.1535	0.207182	212	0.03	2021-06-28	2	2	2	lymphn.+soft tissue?	21076/EM/2021	2021-06-16	p	NM	9	V	pT4b	back	yes
211	42	7106	2.704	0.0311127	404	0.08	2021-07-14	2	2	2	lymphn., scattered melanocytic cutan met, soft tissue, mpx lung	2021/06333	2021-06-10	m					right inguinalis régió
214	42	16392	1.387	0.182434	272	1.19	2021-07-28	2	2	2	lymphn.,		2021-06-28	p	NM	9	III		right arm	yes
216	25.38	3045.6	1.881	0.205061	284	0.11	2021-08-10	2	3	2	femoralis, inguinalis and PIL lymphn., liverhilusi lymphn.		2018-12-17	m					left lcrotch bow
217	42	7096	12.2625	1.60584	381	0.46	2021-08-11	2	2	1	liver, lép, ossealis	2019/-6869 +2020/	2019.08.30 +2020.06.23.		NM +SSM	3,65 + 0,48	IV + III	na	abdomen + right shin	na.	1	2021-12-13
220	42	3954	9.1585	1.15188	221	1.87	2021-08-12	2	2	1	liver, lung, lymphn.	2975/2015	2015-10-01	p	nodular, sspindle cell	2.88	III	pT3a Nx Mx	back	no
221	13.05	1566	1.802	0.0127279	199	0.08	2021-08-12	1	1	1	no	2018/3781	2018-12-12	p	nodular	2,52 ?	II	pT3bNxMx	left arm	yes
222	35.26	4231.2	1.1	0.135765	245	0.07	2021-08-26	2	2	2	lymphn., lung, kidney, skin?		2020-06-29	p		7 mm	IV		right sole	exulcerated
223	17.53	2103.6	3.0265	0.0657609	227	0.04	2021-09-13	2	3	1	lymphn., lung, kidney?			p					right foot
225	18.82	2258.4	3.763	0.00848528	202	0.05	2021-10-11	2	2	1	lymphn., sc,		2020-12-07	p	ssm	7 mm	V		right temple	exulcerated
226	42	4662	5.653	0.784889	391	1.2	2021-10-14	2	2	1	mpx braini, lymphn., liver, mpx subcutan+izom met		2012	p					waist right side		1	2021-12-21
227	15.31	1837.2	2.9325	0.490025	265	0.11	2021-10-18	2	2	1	lymphn., lung, JAL, soft tissue		2020-10-22	p	nm	2.95 mm	III		right scapula	exulcerated
229	13.55	1626			198	0.06	2021-10-29	2	2	2	brain, liver			m?							1	2022-03-29
230	23.8	2856			199	0.06	2021-11-12	2	2	1	lymphn., liver, intestine		2012-04-24	p		2,5 mm	IV		right scapula
231	24.47	2936.4			210	0.02	2021-11-15	2	2 (SD)	1	lymphn.	803/2019	2019-03-12	p	ssm	1,43 mm	III	pT2aNxMx	skin of the head	no
232	32.9	3948			241	0.08	2021-12-20	2	2	2	lymphn.		2021-07-12	p	ssm	2.4 mm	IV	pT3bNxMx	necktő (back)	exulcerated
234	42	16800			294	0.32	2022-01-17	2	2	1	lymphn.		2018 április	p		1,4 mm	III-IV		right shin	exulcerated
236	25.31	3037.2			1167	0.05	2022-02-23	2	2	1	liver, cutan, subcutan, (lung, adrenal gland, lymphn.?-nodulusok)		2021-10-13	p	nm	6,5 mm	IV		back right side	exulcerated
239	27.48	3297.6	3.855	0.322441	306	0.84	2022-02-28	2	2	2	lymphn., subcutan, (lung, right adrenal gland, right humerus? )		2021-09-15	p	nm		IV		right scapula	exulcerated	1	2022-03-29
240	24.84	2980.8	1.629	0.0848528	190	0.02	2022-03-02	2	4	1	subcutan	bi-7240/2021	2021-07-27			2 mm	III	pT2b, pNx, pMx	left knee	exulcerated
241	29.53	3543.6	1.453	0.110309	228	0.02	2022-03-03	2	4?	2	lung	5489/2006	2006-07-10			1,5 mm	IV		left clavicula
242	36.51	4381.2	6.0815	0.362746	487	6.94	2022-03-03	2	4	1	liver		2021-04-07		nm				perianálisan	exulcerated
243	42	15180	2.0555	0.0318198	186	0.82	2022-03-03	2	4?	2	lymphn., subcutan		2021-11-09	m					left inguinalis lymphn.
244	12.91	1549.2	1.9535	0.289207	189	0.05	2022-03-04	2	4	1	lymphn., lung		2021-10-20						right parotis rigon
245	14.02	1682.4	1.3205	0.0997021	158	0.02	2022-03-07	1	1	1		2021/960 (bi-6692/2021)	2021-06-23	p	ssm	0,7 mm	II	pT1a
246	42	8168	1.8165	0.092631	578	1.04	2022-03-07	2	3?	2	lymphn., lung, brain		2021-12-17	m
247	19.24	2308.8	3.642	0.185262	325	0.1	2022-03-07	2	4?	1	kidney, mpx bone		2021-09-20	p	nm	4,9 mm	III		left shoulder	exulcerated
249	15.64	1876.8	2.926	0.239002	262	0.11	2022-03-07	1	1	1		2021/2419	2021-10-18	p	nm		IV	pT4bNxMx	back left side	exulcerated
250	10.18	1221.6	2.629	0.0848528	221	0.02	2022-03-08	2	4	1	subcutan		2020-10-26			6 mm	III		right shoulder	exulcerated
251	17.95	2154	2.24	0.229103	272	0.07	2022-03-08	2	4	2	lymphn. (inguinalis, PIL,retroperitonealis)		2021-01-18	p	ssm	4 mm	IV		left shin
254	26.79	3214.8	0.9845	0.072832	167	0.02	2022-03-09	1	1	1		I: 2211/2016. II: 2210/2016	2016	p	I: ssm II:intraepidermal	I: 0,48 mm	I: III	pT1a NxMx	I: left shoulder,neck II: back left side	no
255	18.79	2254.8	3.835	0.166877	213	0.11	2022-03-10	2	4	2	lymphn. (neck, parotis)		2021-11-04	p	nm	15 mm	V		skin of the head
256	42	16800			308	0.13	2022-03-10	2	4?	2	subcutan, lymphn.	K9898/2021	2021-10-21	m
257	28.24	3388.8	2.9295	0.0869741	180	0.02	2022-03-11	1	1	1		K5263/2020. K 5264 / 2020	2020-06-08		Lower: superficially spreading nodular melanoma. Upper: in situ melanoma	alsó: 3,3 mm	alsó: III	alsó: pT3a	back middle	no
259	37.91	4549.2			192	0.25	2022-03-18	2	3?	1	lymphn., cutan, subcutan, liver, soft tissue,		2019-03-07	p		5 mm	V		left arm	exulcerated
260	24.31	2917.2			207	0.04	2022-03-24	2	4	1	lung kidney?		2021-01-12	p	nm	2,67 mm	III		sternum above	exulcerated
261	26.89	3226.8	8.1795	0.341533	228	0.98	2022-03-25	2	4?	1	lymphn., lung		1. 2021.02.11 2. 2021.09.07	p	1: in situ 2:nm	9 mm			left finger	exulcerated
262	42	16800	1.814	0.0933381	252	0.09	2022-03-25	2	2	2	lymphn., kidney		2020-09-03	m					submandubuláris
263	42	6684	2.5105	0.365574	243	0.58	2022-03-31	2	2	1	lymphn., soft tissue, cutan, lung	bi-11793/2020	2020-10-19	p		3 mm	III		right scapula	exulcerated
265	40.74	4888.8	2.8235	0.180312	209	0.02	2022-04-04	1	1	2		2022/506	2022-02-23	p	ssm	1,33 mm	III	pT1NxMx	back	no
266	12.27	1472.4	1.838	0.268701	153	0.03	2022-04-04	1	1	2			2018-09-28	p	nm	3.45	IV	pT2a	left shoulder
267	27.16	3259.2	1.161	0.0212132	172	0.02	2022-04-04	1	1	1			2022-01-28	p			IV	pT4b	chest right side	exulcerated
269	21.25	2550	3.4725	0.142128	467	0.27	2022-04-06	2	3	1	soft tissue, mpx lymphn., lung, mpx bone, cutan, mpx brain		2021-11-29	m					right scrotum
0270	14.9	1788	1.634	0.241831	177	<0,02	2022-04-07	2	2	2	in transit	2021/2649	2021-10-28	p	ssm	2,4 mm		pT3b Nx Mx	left thigh	exulcerated
0271	42	9940	3.6645	0.663973	381	0.12	2022-04-07	2	4 (PR)	2	in transit, lymphn., liver, lung cutan/subcutan	2021/2815	2021-11-17	p	nm	13 mm		pT4b Nx M/micrometastasis/	right thigh	exulcerated
0272	22.01	2641.2	2.997	0.131522	238	<0,02	2022-04-07	1	1	1			2016.02?	p	nm	5,3 mm	IV	pT4 pNx pMx	left scapula	no
0277	42	3914	2.1585	0.00212132	223	0.07	2022-04-21	1	1	2			2012-03-21	p	nm	7mm	III		right lower extremity	exulcerated
0278	16.83	2019.6	5.501	0.0565685	186	0.08	2022-04-22	2	3	2	satellita, in transit		1: 2019.04.12 2: 2021.12.20	1: p 2:p	1: ssm 2: nm	2: 14 mm	2: IV		1: left shoulder 2: anus	2: exulcerated
0280	42		1.0585	0.0148492	215	0.21	2022-04-29	1	1	1		2017/2318	2017-10-13	p	nm	1,6 mm	III		back left side	microulceration
K1	25.08	3009.6
K2	27.54	3304.8
K3	42
K4	6	720
K5	12.14	1456.8
K6	29.08	3489.6
K7	32.76	3931.2
K8	13.12	1574.4
K9	7.34	880.8
K10	35.95	4314
K11	10.82	1298.4
K12	6.91	829.2
K13	9.73	1167.6
K14	18.95	2274
K15	28.32	3398.4
K16	11.05	1326
K17	15.54	1864.8
K18	13.83	1659.6
K19	13.07	1568.4
K20	5.87	704.4
K21	10.64	1276.8
K22	25.02	3002.4
K23	23.93	2871.6
